# Supplementary material for: Preliminary Study on a Novel Protocol for Improving Familiarity with a Lower-Limb Robotic Exoskeleton in Able-Bodied, First-Time Users
Source: Front Robot AI. 2022 Jan 10;8:785251. doi: 10.3389/frobt.2021.785251 (PMC8786600; doi:10.3389/frobt.2021.785251)
Supplement: Supplementary file 1 [file Table1.xlsx]

## Sheet: Sheet 1
[No Tutorial] Before-Session Questionnaire
This questionnaire is to be completed by the user before the start of the exoskeleton session.
	Questions		Strongly Disagree	Disagree	Neutral	Agree	Strongly Agree
1	Please enter your participation number.		-	-	-	-	-
2	Please answer the following questions by selecting the option that truly reflects your opinion.	I am excited to wear the Twin Exoskeleton.
		I think I am comfortable with wearing the Twin Exoskeleton.
		I am nervous to wear the Twin Exoskeleton.
		I am scared to wear the Twin Exoskeleton.
3	Additional Comments (feel free to add as many details as you like!):		-	-	-	-	-
[Tutorial] Before-Session Questionnaire
This questionnaire is to be completed by the user before the start of the tutorial session.
	Questions		Strongly Disagree	Disagree	Neutral	Agree	Strongly Agree
1	Please enter your participation number.		-	-	-	-	-
2	Please answer the following questions by selecting the option that truly reflects your opinion.	I am excited to wear the Twin Exoskeleton.
		I think I am comfortable with wearing the Twin Exoskeleton.
		I am nervous to wear the Twin Exoskeleton.
		I am scared to wear the Twin Exoskeleton.
		I think receiving a tutorial on how to use the Exoskeleton would be helpful for wearing the Twin Exoskeleton for the first time.
3	Additional Comments (feel free to add as many details as you like!):		-	-	-	-	-
[No Tutorial] After-Session Questionnaire
This questionnaire is to be completed by the user after the end of the exoskeleton session.
	Questions		Strongly Disagree	Disagree	Neutral	Agree	Strongly Agree
1	Please enter your participation number.		-	-	-	-	-
2	Please answer the following questions by selecting the option that truly reflects your opinion.	I am excited to wear the Twin Exoskeleton.
		I felt comfortable wearing the Twin Exoskeleton.
		I am nervous to wear the Twin Exoskeleton.
		I am scared to wear the Twin Exoskeleton.
		I think having a tutorial on getting acquainted with the Twin Exoskeleton would better prepare my first time wearing the device.
		I prefer to be supported by the lift than a person when wearing the Twin Exoskeleton. (If you are indifferent, select Neutral.)
		I am comfortable with wearing the Twin Exoskeleton in the future.
3	Please rank the following tasks that were performed *with* the Twin Exoskeleton from 1 to 5. 1 means the easiest, 5 means the most difficult.	[ ] Sit-to-stand	-	-	-	-	-
		[ ] Stand-to-sit	-	-	-	-	-
		[ ] Turning	-	-	-	-	-
		[ ] Manual Walk Mode (each step triggered manually)	-	-	-	-	-
		[ ] Automatic Walk Mode (each step triggered by incline)	-	-	-	-	-
4	Additional Comments (feel free to add as many details as you like!): E.g. What other exercises do you think would be helpful for the preparation?		-	-	-	-	-
[Tutorial] After-Session Questionnaire
This questionnaire is to be completed by the user after the end of the exoskeleton session.
	Questions		Strongly Disagree	Disagree	Neutral	Agree	Strongly Agree
1	Please enter your participation number.		-	-	-	-	-
2	Please answer the following questions by selecting the option that truly reflects your opinion.	I am excited to wear the Twin Exoskeleton.
		I am comfortable wearing the Twin Exoskeleton.
		I am nervous to wear the Twin Exoskeleton.
		I am scared to wear the Twin Exoskeleton.
		I like the idea of having a tutorial to prepare myself for the Twin Exoskeleton.
		The tutorial helped preparing me for the Twin Exoskeleton.
		The tutorial is easy to follow.
		The tutorial should be improved before I wear the Twin Exoskeleton in the future.
		I prefer to be supported by the lift than a person when wearing the Twin Exoskeleton. (If you are indifferent, select Neutral.)
		I am comfortable with wearing the Twin Exoskeleton in the future.
3	Please rank the following tasks that were performed *with* the Twin Exoskeleton from 1 to 5. 1 means the easiest, 5 means the most difficult.	[ ] Sit-to-stand	-	-	-	-	-
		[ ] Stand-to-sit	-	-	-	-	-
		[ ] Turning	-	-	-	-	-
		[ ] Manual Walk Mode (each step triggered manually)	-	-	-	-	-
		[ ] Automatic Walk Mode (each step triggered by incline)	-	-	-	-	-
4	Additional Comments (feel free to add as many details as you like!): E.g. What other exercises do you think would be helpful for the preparation?		-	-	-	-	-
